# Supplementary material for: N-3 Polyunsaturated Fatty Acids Protect against Alcoholic Liver Steatosis by Activating FFA4 in Kupffer Cells
Source: Int J Mol Sci. 2024 May 17;25(10):5476. doi: 10.3390/ijms25105476 (PMC11122576; doi:10.3390/ijms25105476)
Supplement: Supplementary file 1 [file ijms-25-05476-s001.zip]

Archive with 1 entries (1 files):
- ijms-2978199-supplementary.pdf
